# Supplementary material for: Exploring Aeromonas veronii in Migratory Mute Swans (Cygnus olor): A Debut Report and Genetic Characterization
Source: Vet Sci. 2025 Feb 13;12(2):164. doi: 10.3390/vetsci12020164 (PMC11861175; doi:10.3390/vetsci12020164)
Supplement: Supplementary file 1 [file vetsci-12-00164-s001.zip]

Archive with 1 entries (1 files):
- vetsci-3421058-supplementary.pdf
